# Supplementary material for: A Combined Computational Fluid Dynamics and Arterial Spin Labeling MRI Modeling Strategy to Quantify Patient-Specific Cerebral Hemodynamics in Cerebrovascular Occlusive Disease
Source: Front Bioeng Biotechnol. 2021 Aug 17;9:722445. doi: 10.3389/fbioe.2021.722445 (PMC8416094; doi:10.3389/fbioe.2021.722445)
Supplement: Supplementary file 1 [file DataSheet1.ZIP]

Archive with 1 entries (1 files):
- Vascular_territory_atlas.nii
